# Supplementary material for: Dextromethorphan Enhances Apoptosis and Suppresses EMT in PANC-1 Pancreatic Cancer Cells: Synergistic Effects with Gemcitabine
Source: Int J Mol Sci. 2025 Aug 22;26(17):8151. doi: 10.3390/ijms26178151 (PMC12428249; doi:10.3390/ijms26178151)
Supplement: Supplementary file 1 [file ijms-26-08151-s001.zip]

Archive with 1 entries (1 files):
- ijms-3812801-supplementary.pdf
